# Supplementary material for: Therapeutic potential of archaeal unfoldase PANet and the gateless T20S proteasome in P23H rhodopsin retinitis pigmentosa mice
Source: PLoS One. 2024 Oct 3;19(10):e0308058. doi: 10.1371/journal.pone.0308058 (PMC11449290; doi:10.1371/journal.pone.0308058)
Supplement: S2 File — (XLSX) [file pone.0308058.s004.xlsx]

## Sheet: P23H
P23H/PAN										Layers of Nuclei in ONL
											H+E Slice 1								H+E Slice 2								H+E Slice 3								H+E Average Layers
											Left			ON	Right				Left			ON	Right				Left			ON	Right				Left			ON	Right				Age
Slide ID #	Sex	Tag#	Date of Birth	Date Collected	Time Point	Scanned				Slide ID #	1	2	3	4	5	6	7		1	2	3	4	5	6	7		1	2	3	4	5	6	7		1	2	3	4	5	6	7		Days
P23H/PAN(-) 120D-627		627			120 Days	2020-10-22				P23H/PAN(-) 120D-627	2	3	2	0	2	2	2		2	2	2	0	2	2	2		2	3	2	0	2	3	3		2	2.66667	2	0	2	2.33333	2.33333		120
P23H/PAN(-) 120D-670		670			120 Days	2020-10-22				P23H/PAN(-) 120D-670	3	2	3	0	3	3	3		3	3	2	0	3	3	3		3	2	3	0	2	3	3		3	2.33333	2.66667	0	2.66667	3	3		120
P23H/PAN(-) 120D-704		704			120 Days	2020-10-22				P23H/PAN(-) 120D-704	2	3	3	0	3	2	3		2	3	2	0	2	2	2		2	2	2	0	2	2	2		2	2.66667	2.33333	0	2.33333	2	2.33333		120
P23H/PAN(+) 120D-628		628			120 Days	2020-10-22				P23H/PAN(+) 120D-628	2	3	3	0	3	3	3		3	3	3	0	3	3	3		3	3	2	0	3	3	2		2.66667	3	2.66667	0	3	3	2.66667		120
P23H/PAN(+) 120D-669		669			120 Days	2020-10-22				P23H/PAN(+) 120D-669	2	3	3	0	3	3	3		3	3	3	0	3	3	3		3	3	3	0	3	3	3		2.66667	3	3	0	3	3	3		120
P23H/PAN(+) 120D-705		705			120 Days	2020-10-22				P23H/PAN(+) 120D-705	3	3	3	0	3	3	2		2	2	2	0	3	3	2		3	2	2	0	3	3	2		2.66667	2.33333	2.33333	0	3	3	2		120
P23H/PAN(-) 180D-496		496			180 Days	2020-10-22				P23H/PAN(-) 180D-496	2	2	1	0	2	2	2		2	2	2	0	1	2	2		2	2	2	0	1	2	2		2	2	1.66667	0	1.33333	2	2		180
P23H/PAN(-) 180D-651		651			180 Days	2020-10-22				P23H/PAN(-) 180D-651	2	2	1	0	1	2	1		2	1	1	0	1	2	1		2	2	1	0	1	2	2		2	1.66667	1	0	1	2	1.33333		180
P23H/PAN(-) 180D-659		659			180 Days	2020-10-22				P23H/PAN(-) 180D-659	2	2	1	0	1	2	1		2	2	2	0	1	2	1		2	2	1	0	1	2	1		2	2	1.33333	0	1	2	1		180
P23H/PAN(+) 180D-494		494			180 Days	2020-10-22				P23H/PAN(+) 180D-494	2	2	2	0	2	2	3		2	2	2	0	2	2	3		2	3	2	0	2	2	3		2	2.33333	2	0	2	2	3		180
P23H/PAN(+) 180D-650		650			180 Days	2020-10-22				P23H/PAN(+) 180D-650	2	2	2	0	2	3	3		2	2	2	0	2	2	2		2	2	2	0	2	2	2		2	2	2	0	2	2.33333	2.33333		180
P23H/PAN(+) 180D-654		654			180 Days	2020-10-22				P23H/PAN(+) 180D-654	1	2	1	0	2	2	2		1	2	1	0	2	2	2		2	2	1	0	2	2	2		1.33333	2	1	0	2	2	2		180
P23H/PAN(-) 60D-905		905			60 Days	2020-10-29				P23H/PAN(-) 60D-905	5	5	5	0	5	5	5		5	5	4	0	4	5	5		4	4	4	0	4	4	4		4.66667	4.66667	4.33333	0	4.33333	4.66667	4.66667		60
P23H/PAN(-) 60D-911		911			60 Days	2020-10-29				P23H/PAN(-) 60D-911	5	5	5	0	5	5	5		5	5	4	0	4	4	5		4	4	4	0	4	4	4		4.66667	4.66667	4.33333	0	4.33333	4.33333	4.66667		60
P23H/PAN(-) 60D-919		919			60 Days	2020-10-29				P23H/PAN(-) 60D-919	4	4	4	0	5	4	4		4	5	4	0	5	5	5		4	4	5	0	5	5	4		4	4.33333	4.33333	0	5	4.66667	4.33333		60
P23H/PAN(+) 60D-904		904			60 Days	2020-10-29				P23H/PAN(+) 60D-904	5	5	5	0	5	5	5		5	5	4	0	4	5	5		4	4	4	0	4	5	4		4.66667	4.66667	4.33333	0	4.33333	5	4.66667		60
P23H/PAN(+) 60D-912		912			60 Days	2020-10-29				P23H/PAN(+) 60D-912	4	4	4	0	4	4	4		4	4	4	0	4	4	4		4	4	4	0	4	4	4		4	4	4	0	4	4	4		60
P23H/PAN(+) 60D-918		918			60 Days	2020-10-29				P23H/PAN(+) 60D-918	5	5	5	0	5	5	5		4	4	4	0	4	4	4		4	4	4	0	4	4	4		4.33333	4.33333	4.33333	0	4.33333	4.33333	4.33333		60
P23H/PAN(-) 240D-470		470			240 Days	2020-10-29				P23H/PAN(-) 240D-470	2	1	1	0	0	1	0		1	0	0	0	0	1	1		2	1	1	0	1	1	0		1.66667	0.666667	0.666667	0	0.333333	1	0.333333		240
P23H/PAN(-) 240D-471		471			240 Days	2020-10-29				P23H/PAN(-) 240D-471	1	0	0	0	0	1	1		1	0	0	0	0	1	1		1	0	0	0	1	1	1		1	0	0	0	0.333333	1	1		240
P23H/PAN(-) 240D-544		544			240 Days	2020-10-29				P23H/PAN(-) 240D-544	1	0	0	0	0	1	1		1	0	0	0	1	1	1		1	0	0	0	1	1	1		1	0	0	0	0.666667	1	1		240
P23H/PAN(+) 240D-460		460			240 Days	2020-10-29				P23H/PAN(+) 240D-460	2	2	1	0	1	1	1		2	2	1	0	1	1	1		2	1	1	0	1	1	1		2	1.66667	1	0	1	1	1		240
P23H/PAN(+) 240D-498		498			240 Days	2020-10-29				P23H/PAN(+) 240D-498	1	1	1	0	1	1	1		1	1	1	0	1	1	1		1	1	0	0	1	1	1		1	1	0.666667	0	1	1	1		240
P23H/PAN(+) 240D-505		505			240 Days	2020-10-29				P23H/PAN(+) 240D-505	2	1	1	0	0	0	0		2	1	1	0	0	1	0		2	1	1	0	0	1	0		2	1	1	0	0	0.666667	0		240
														0								0								0					#DIV/0!	#DIV/0!	#DIV/0!	0	#DIV/0!	#DIV/0!	#DIV/0!
														0								0								0					#DIV/0!	#DIV/0!	#DIV/0!	0	#DIV/0!	#DIV/0!	#DIV/0!
														0								0								0					#DIV/0!	#DIV/0!	#DIV/0!	0	#DIV/0!	#DIV/0!	#DIV/0!

## Sheet: T17M
T17M/PAN											Layers of Nuclei in ONL
												H+E Slice 1								H+E Slice 2								H+E Slice 3								H+E Average Layers
												Left			ON	Right				Left			ON	Right				Left			ON	Right				Left			ON	Right
Slide ID #	Sex	Tag#	Tube#	Date of Birth	Date Collected	Time Point	Scanned				Slide ID #	1	2	3	4	5	6	7		1	2	3	4	5	6	7		1	2	3	4	5	6	7		1	2	3	4	5	6	7
															0								0								0								0
															0								0								0								0
															0								0								0								0
															0								0								0								0
															0								0								0								0
															0								0								0								0
															0								0								0								0
															0								0								0								0
															0								0								0								0
															0								0								0								0
															0								0								0								0
															0								0								0								0
															0								0								0								0
															0								0								0								0
															0								0								0								0
															0								0								0								0
															0								0								0								0
															0								0								0								0
															0								0								0								0
															0								0								0								0
															0								0								0								0
															0								0								0								0
															0								0								0								0
