# Supplementary material for: Therapeutic potential of archaeal unfoldase PANet and the gateless T20S proteasome in P23H rhodopsin retinitis pigmentosa mice
Source: PLoS One. 2024 Oct 3;19(10):e0308058. doi: 10.1371/journal.pone.0308058 (PMC11449290; doi:10.1371/journal.pone.0308058)
Supplement: S3 File — (XLSX) [file pone.0308058.s005.xlsx]

## Sheet: P23H
	PAN(-)	PAN(+)		129E (WT)
						Fig 1
30 days	11308	12886		18394		ONL nuceli determined by ONLyzer
	10606	12570		16940
	11820	12560		18143
	11751	12883
	11649	12403
	12056	12713
60 days	5636	6470
	5145	5459
	4782	5930
	6379	4950
	5664	5290
	5207	4761
	5412	5744
	5903	4984
	5034	4620
120 days	2589	2563
	2250	3219
	2342	2887
	3030	4058
	3426	3869
	2939	3363
	3348	4704
	2546	5059
	2693	3413
180 days	1611	2407
	2011	2397
	1167	1869
	1599	2485
	1185	2131
	2122	1900
	1950	1764
	1154	2212
	1545	1591
240 days	429	1255
	739	1294
	372	1388
	600	783
	461	1709
	641	967
	0	1443
	410	1703
	256	1077
