# Supplementary material for: Therapeutic potential of archaeal unfoldase PANet and the gateless T20S proteasome in P23H rhodopsin retinitis pigmentosa mice
Source: PLoS One. 2024 Oct 3;19(10):e0308058. doi: 10.1371/journal.pone.0308058 (PMC11449290; doi:10.1371/journal.pone.0308058)
Supplement: S4 File — (XLSX) [file pone.0308058.s006.xlsx]

## Sheet: Sheet1
P23H		PAN(-)			PAN(+)				129E (WT)		PAN(-)			PAN(+)
		Ub-GFP	prot conc		Ub-GFP	prot conc					Ub-GFP	prot conc		Ub-GFP	prot conc			Fig 2
		2.3	0.407333		3.09	0.429333					1.47	0.367		1.25	0.382333
		4.89	0.40975		6.56	0.4155					11.39	0.412667		7.57	0.394333
		3.12	0.408		3.65	0.39325					10.5	0.408333		10.83	0.42
		GFP			GFP						GFP			GFP
		32.01	0.407333		42.33	0.429333					12.47	0.367		10.9	0.382333
		72.3	0.40975		95.79	0.4155					103.1	0.412667		82.21	0.394333
		25.71	0.408		27.27	0.39325					95.58	0.408333		81.11	0.42
