# Supplementary material for: Therapeutic potential of archaeal unfoldase PANet and the gateless T20S proteasome in P23H rhodopsin retinitis pigmentosa mice
Source: PLoS One. 2024 Oct 3;19(10):e0308058. doi: 10.1371/journal.pone.0308058 (PMC11449290; doi:10.1371/journal.pone.0308058)
Supplement: S5 File — (XLSX) [file pone.0308058.s007.xlsx]

## Sheet: Sheet1
		control							PAN-T20S								Fig 3
3 min		57.49	58.76	83.56	53.84	30.91	19.2		57.49	58.76	83.56	53.84	30.91	19.2			Rho band intensity
10 min		50.38	44.92	151.4	66.91	31.39	18.12		44.14	40.88	86.26	69.48	33.74	18.13
20 min		53.86	41.29	90.9	55.27	35.15	21		38.62	40.35	72.43	50.53	23.46	18.6
30 min		47.89	36.27	101.81	62.98	33.45	19.84		33.09	31.65	51.85	52.62	25.54	17.9
40 min		42.52	37.14	99.78	56.53	32.22	22.87		29.18	28.97	53.26	52.3	23.32	16.7
				Not used
